# Supplementary material for: Investigation into the Production of Melanin from By-Products of Huangjiu Brewing
Source: Foods. 2024 Sep 26;13(19):3063. doi: 10.3390/foods13193063 (PMC11475479; doi:10.3390/foods13193063)
Supplement: Supplementary file 1 [file foods-13-03063-s001.zip]

Archive with 1 entries (1 files):
- foods-3206366-supplementary.pdf
